# Supplementary material for: Connecting the dots: Secondary science teacher candidates’ uptake of the core practice of facilitating sensemaking discussions from teacher education experiences
Source: Teach Teach Educ. 2019 Apr;80:115–27. doi: 10.1016/j.tate.2019.01.006 (PMC6472534; doi:10.1016/j.tate.2019.01.006)
Supplement: Multimedia component 1 [file mmc1.xml]

<?xml version="1.0" encoding="UTF-8" standalone="no"?><data:data><datasets><author>mkloser@nd.edu</author><type>0</type><dataset><value>1</value><reason>The authors do not have permission to share data</reason><comments/></dataset></datasets></data:data>
